# Supplementary material for: Chronic Exposure to Androgenic-Anabolic Steroids Exacerbates Axonal Injury and Microgliosis in the CHIMERA Mouse Model of Repetitive Concussion
Source: PLoS One. 2016 Jan 19;11(1):e0146540. doi: 10.1371/journal.pone.0146540 (PMC4718534; doi:10.1371/journal.pone.0146540)
Supplement: S1 Raw Data — Individual assay data are presented under individual tabs. (XLSX) [file pone.0146540.s006.xlsx]

## Sheet: Body Weight
Body Weight Data (Fig 1)
Treatment Code:
Vehicle + Sham: VH-Sham
Anabolic Androgenic Steroid + Sham: AAS-Sham
Vehicle + repeated TBI: VH-rTBI
Anabolic Androgenic Steroid + repeated TBI: AAS-rTBI
Animal #	Treatment	Week 1					Week 2					Week 3					Week 4					Week 5					Week 6
		Day 1	Day 2	Day 3	Day 4	Day 5	Day 1	Day 2	Day 3	Day 4	Day 5	Day 1	Day 2	Day 3	Day 4	Day 5	Day 1	Day 2	Day 3	Day 4	Day 5	Day 1	Day 2	Day 3	Day 4	Day 5	Day 1	Day 2	Day 3	Day 4	Day 5
1	VH-Sham	27.6	27.5	27.1	27.5	27.7	27.9	28.2	28.1	28.4	28.7	28.6	Not captured	28.7	29.3	28.9	28.8	28.6	28.5	28.8	29.2	29.3	29.2	30	30.2	29.7	29.4	29.7	29.1	29.3	Not captured
2	VH-Sham	29.9	29.7	30	30.2	30.6	30.8	30.9	31.4	31.3	31.6	32.4	Not captured	31.4	32.2	32.1	31.5	31.7	32.7	32.5	33.4	33.7	33.9	33.4	34.8	34.5	33.8	33.8	33.5	34.1	Not captured
3	VH-Sham	27.3	27	26.8	27.2	27.2	27.3	27.5	27.9	27.8	27.5	28	Not captured	28.4	28.3	28.4	28.6	29	29.7	29.9	30.8	30.9	31	30.5	30.7	30.3	30.1	30.3	30.4	30.7	Not captured
4	VH-Sham	26.3	Not captured	27.4	27.4	27.3	27.1	27	26.8	27.2	27.4	27.5	27.3	26.7	27.7	27.7	28.1	27.7	28.2	28.5	28.5	29.3	28.7	28.5	28.5	29	28.1	28.5	Not captured	Not captured	28.3
5	VH-Sham	28.7	Not captured	28.6	28.5	28.5	28.8	28.8	29	28.7	29.9	29.8	29.8	29.4	29.8	29.5	29.9	29.5	29.8	30.7	31.1	30.1	30.6	31.1	31.8	31.9	30.5	30.5	Not captured	Not captured	30
6	VH-Sham	28.1	28.3	Not captured	Not captured	28	28.2	28.3	28	28.6	28.3	29.1	28.5	28.8	29	29	28.4	28.3	29.3	28.9	29.6	29.4	30	29.4	30.2	29.8	30.2	30.2	29.2	29.4	29.4
7	VH-Sham	32.1	32.5	Not captured	Not captured	31.7	31.3	31.9	32.2	32.7	32.8	32.9	33.2	33.3	33.1	33.9	33.4	34.3	34.6	34.7	34.7	35.4	35.5	35.5	35.7	36.1	35.8	35.9	35.6	35.6	36.3
8	VH-Sham	28.5	27.9	27.9	27.8	28.1	28.2	28.3	28.7	28.9	29.1	29.1	29.6	29.8	30.3	30.7	30.7	30.4	31.1	31.2	31.5	31.5	31.5	32.4	32	32.1	32	32.9	31.8	31.4	31.3
9	VH-Sham	26.8	27	27.2	26.7	26.7	26	n/a	26.8	26.9	26.5	Not captured	26.8	27.3	27.6	27.6	27.6	28.1	28.5	n/a	29	28.7	29.1	28.8	29.2	29.3	30	29	29.4	29.4	29.9
10	AAS-Sham	28.6	28.1	27.7	27.9	27.9	28	28.1	28.5	28.5	28.9	29.8	Not captured	29.6	30.2	30.6	30.8	30.5	30.8	30.9	31.4	31.6	31.6	32.5	32	32.5	31.5	31.8	31.3	32.2	Not captured
11	AAS-Sham	27.7	28	27.9	28.5	28.6	28.4	28.7	29.1	29.1	28.9	29.4	Not captured	29.8	30.6	30.4	30.2	30.1	30.7	31.1	31.1	31.7	31.4	31.1	31.5	31.4	31.7	31.8	31.1	31.7	Not captured
12	AAS-Sham	29.2	30.3	30.9	31.1	31.5	30.9	31.7	31.4	32	32	32.7	Not captured	33.5	33.3	34	33.9	34	33.9	35.3	34.8	35	35.1	35.9	35.4	35.2	35.5	35.9	35.3	35.7	Not captured
13	AAS-Sham	24.2	Not captured	25.4	25.4	25.4	25.7	26	25.5	25.8	26.1	26.6	26.8	26.7	27.1	27.1	27.5	27.3	28.1	27.9	29	28.9	29.1	29.3	29.5	29.6	29.3	29.4	Not captured	Not captured	30
14	AAS-Sham	23.9	Not captured	24.9	25	24.7	24.4	25.3	25	24.9	25.2	25.1	25.2	26	25.4	25.7	26.2	25.5	25.6	26.2	26.5	26.6	26.6	27.5	26.8	27.2	26.8	27.9	Not captured	Not captured	28.1
15	AAS-Sham	28.6	28.7	Not captured	Not captured	29.5	29.9	30.8	31	31.6	31	32	32	32	32.4	32.7	32.1	32.7	33.1	32.9	33.1	33.7	33.8	34.3	34.8	34.9	35.3	35.2	35.1	35.4	35.9
16	AAS-Sham	31.5	31.3	Not captured	Not captured	31.6	31.8	32	31.8	32.3	32.8	33.7	33.9	34.3	34.6	35.4	34.7	35.5	36.4	36.8	37	37.5	37.3	38	38.1	38.4	38.7	38.6	37.9	37.4	38
17	AAS-Sham	27.8	27.5	27.7	27.6	27.6	26	n/a	28.1	28.3	28.2	Not captured	28.9	29.1	29.6	29.2	29.2	29.7	29.7	n/a	30.6	30.3	30.8	30.8	31.4	31.1	31.1	30.7	31.2	31.1	31.7
18	AAS-Sham	29.8	30	30.4	30.9	30.6	30	n/a	31.3	31.6	31.8	Not captured	31.9	32	32.6	32.2	32.6	32.8	33.8	n/a	33.8	34.7	34.9	34.6	35.2	34.7	35	33.9	33.7	34.2	34.3
19	VH-rTBI	28.7	27.5	28	27.7	27.7	27.2	27.4	28.3	28.1	28.3	28.8	Not captured	28.6	29.2	28.9	29.4	29.9	29.5	30.3	30	30	30.5	30.2	30.5	29.8	29.7	30.3	30	30.1	Not captured
20	VH-rTBI	29.3	28.6	28.6	29	29.9	29.4	29.3	30	29.7	30.6	30.8	Not captured	31	31.2	31.1	31.6	31.6	32.1	31.9	32.7	33	33.3	32.8	33.4	33.1	32.8	32.8	32.5	32.7	Not captured
21	VH-rTBI	28.9	28.2	28.7	28.5	28.7	29.1	28.8	29.3	29.1	29.4	30	Not captured	29.9	30.1	30.4	30.4	30.7	30.7	30.9	31.6	31.5	31.5	31.2	31.6	31.1	30.3	30.9	30.8	30.8	Not captured
22	VH-rTBI	23.9	Not captured	24.8	24.8	24.7	24.6	24.9	23.7	24.2	24.4	24.4	24.7	24.6	24.8	24.9	25.1	25.3	25.1	25.3	25.6	26.4	26.1	26.4	26.9	26.9	26.7	26.9	Not captured	Not captured	27.9
23	VH-rTBI	25.7	Not captured	26.2	26.5	26.5	26.4	26.5	26.4	26.6	26.8	27	27.3	27.4	27.4	27.7	28.1	28.4	28.8	28.8	29.2	29	29	29.2	29.4	29.6	29.1	29.2	Not captured	Not captured	29.5
24	VH-rTBI	27.5	Not captured	26.9	27.3	26.9	27.1	26.5	26.6	27.3	28.3	28.5	28.9	29.5	28.7	29	29.7	29.4	30	30.2	30.9	31.1	30.1	31.6	31.4	31.6	31.4	31.1	Not captured	Not captured	31.3
25	VH-rTBI	28.1	28.6	n/a	n/a	27.9	27.8	28	28.2	28.4	28.7	28.8	28.9	28.5	28.9	29.2	28.9	29.4	29.4	29.6	29.5	29.7	29.9	30	30	30.1	30.5	30	29.8	29.9	30.3
26	VH-rTBI	26.7	26.3	26.1	26.1	26.2	26.6	26.7	26.6	26.8	26.8	27.1	27.7	27.8	27.9	28.4	28.6	28.4	28.8	28.8	29.1	29.1	29.3	30.2	29.4	29.6	30	30.5	30.1	29.9	30
27	VH-rTBI	29.1	29.2	28.6	28.5	28.5	28	n/a	29.1	29.1	29	Not captured	29.1	29	30	29.3	29.5	29.9	30.6	n/a	30.4	30.2	30.7	30.2	30.2	30.6	30.6	30.6	30.3	30.3	31.1
28	VH-rTBI	28.4	28.2	28.9	28.9	28.9	29.2	29.3	29.8	30.3	30.3	29.9	30.6	31.2	30.6	30.7	30.9	31.3	31.9	31.6	32	32.3	32.2	32.3	32.3	33.5	33.6	33.6	33.7	33.6	33.4
29	VH-rTBI	27.2	27.2	27.3	27.1	27.3	27.6	28.2	28	27.6	27.9	27.8	28.2	28.4	28.4	28.1	28.2	28.4	28.5	28.9	29.1	28.9	29.4	29.7	29.6	30.1	29.6	29.7	29.4	29.1	29
30	VH-rTBI	31.3	30.4	30.7	30.8	31	31.1	31.3	31.4	31	31.2	31.3	31.5	31.5	31.9	31.7	32.3	33	32.9	33.2	33.2	33.3	34	33.8	33.2	34	33.5	33.4	33.3	33	32.8
31	VH-rTBI	28.1	27.9	28.1	28.4	27.7	28.1	27.9	28.6	28.4	28.8	29.7	29.4	29.7	28.9	29.8	29.3	29.8	30.1	29.9	30.3	30	30.2	31.5	31.8	31.5	31.3	32.1	30.8	31.3	31.6
32	VH-rTBI	26.7	26.3	26.1	26.1	26.2	26.6	26.7	26.6	26.8	26.8	27.1	27.7	27.8	27.9	28.4	28.6	28.4	28.8	28.8	29.1	29.1	29.3	30.2	29.4	29.6	30	30.5	30.1	29.9	30
33	AAS-rTBI	28.6	28.6	28.7	29.2	29.3	29.8	29.5	29.1	29.7	30	30.1	Not captured	30.2	30.4	30.9	30.7	30.5	30.2	31.1	31.3	31.4	31.8	31.8	31.2	31.5	31.1	31.1	31.3	32	Not captured
34	AAS-rTBI	28.7	28.7	29.7	29.5	29.1	29	29.7	29.5	30.2	30.1	31	Not captured	31.1	31.5	32	31.9	32.1	33.2	33.1	33.1	33.3	33.8	34.1	33.7	33.4	33.1	33.3	33	33.7	Not captured
35	AAS-rTBI	26.9	26.8	27.2	26.6	26.9	27	26.9	27.7	27.6	27.8	27.9	Not captured	27.7	28.3	28.7	28.9	29.5	29.6	29.9	29.8	29.7	29.5	30.4	30.9	30.3	30.1	30.5	30.6	30.8	Not captured
36	AAS-rTBI	25.5	Not captured	25.7	26.4	26.2	26.1	26.6	26.6	26.3	26.6	26.7	27	26.8	27	26.8	27.4	26.7	27.3	27.1	28	28.1	28.3	28.4	28.4	28.5	28.1	29	Not captured	Not captured	29.3
37	AAS-rTBI	23.9	Not captured	25.5	25.6	25.5	26	26.2	25.8	26.1	26.9	27.2	26.9	27.5	27.5	28.2	29.1	28.9	29.3	29.5	29.9	30.2	30.5	31.2	31.4	31.5	31.1	31.4	Not captured	Not captured	31.1
38	AAS-rTBI	26.4	Not captured	27.8	27.9	27.9	28.5	29.3	30.1	30.6	30.7	30.6	30.4	31.5	31.7	32	32.5	32.3	32.9	33.6	33.3	33.3	32.9	33.8	34.7	34.6	35	35	Not captured	Not captured	36.3
39	AAS-rTBI	29.8	30	Not captured	Not captured	30.3	30.4	31.1	30.9	31.4	31.1	31.5	31.8	31.9	32	31.9	32.1	32.4	33	32.8	33.1	33.5	33.6	33.8	34	34.4	34.4	34.4	34.7	34.3	34.9
40	AAS-rTBI	29.9	31.2	Not captured	Not captured	31.8	31.7	32.4	32.9	32.9	33	33.6	34	33	33.6	33.8	34	34.1	34.8	34.9	35.4	35.8	36.1	35.6	36.5	36.9	37	37.4	36.9	36.6	37.4
41	AAS-rTBI	26.7	26.4	26.5	26.7	26.6	26.6	27.1	26.9	27.3	27.6	28.2	29	29.7	29.7	29.8	30.3	30	30.8	30.8	31.1	31.3	31.2	31.8	30.9	31.7	32	32.5	31.5	31.5	31.7
42	AAS-rTBI	29.8	29.6	28.3	28.3	28.5	26	n/a	29.6	29.4	29.9	Not captured	28.9	28.9	30.1	30.1	30.6	31.2	31.8	n/a	32	32.7	33	33.1	32.8	32.9	33.5	32.4	33.1	33.4	33.9
43	AAS-rTBI	27.8	28.1	28.6	29.2	29.5	30.1	30.1	30.1	30.3	30.8	30.4	30.8	30.8	31.8	30.8	31.5	31.3	32.1	32	32.6	33.2	33.1	33	33	34	33.2	33.4	33.8	33.6	33.4
44	AAS-rTBI	30.1	30.5	30.7	30.7	30.8	31.3	31.4	31.5	31.8	32.1	32.3	32.7	33	32.9	32.6	33.2	33.3	34	34.1	34.5	34.5	34.5	35.2	35	35.6	35.7	35.6	35.9	35.4	35.1
45	AAS-rTBI	27.9	28.2	28.9	28.6	28.2	28.3	28.9	29.2	29.4	29.5	29.6	29.9	30.5	30.5	30.6	30.6	31.1	31.3	31.9	31.6	31.7	31.7	32.2	32.3	32.3	32.9	32.5	32.6	32.3	32.5
46	AAS-rTBI	25.6	25.5	25.2	25.2	25.5	25.4	25.7	26.2	26.3	26.5	26.6	27.1	26.6	27.5	27.3	27.9	27.4	28	28.3	28.1	28.5	28.1	29.1	28.6	28.4	29.6	29.8	30	29.5	30.1
47	AAS-rTBI	26.7	26.4	26.5	26.7	26.6	26.6	27.1	26.9	27.3	27.6	28.2	29	29.7	29.7	29.8	30.3	30	30.8	30.8	31.1	31.3	31.2	31.8	30.9	31.7	32	32.5	31.5	31.5	31.7

## Sheet: Tissue Weight
Tissue Weight Data (Fig 1)
Treatment Code:
Vehicle + Sham: VH-Sham
Anabolic Androgenic Steroid + Sham: AAS-Sham
Vehicle + repeated TBI: VH-rTBI
Anabolic Androgenic Steroid + repeated TBI: AAS-rTBI
Animal #	Treatment	Weight (g)
		Brain	Liver	Single Testicle	Single Seminal Vesicle
1	VH-Sham	0.5	1	Not captured	0.6
2	VH-Sham	0.4	0.9	Not captured	0.8
3	VH-Sham	0.4	0.7	Not captured	0.6
4	VH-Sham	0.43	0.96	0.11	0.53
5	VH-Sham	0.44	0.95	0.09	0.52
6	VH-Sham	0.42	0.96	0.1	0.49
7	VH-Sham	0.41	1.08	0.12	0.81
8	VH-Sham	0.45	0.99	0.11	0.54
9	VH-Sham	0.48	0.9	0.13	0.45
10	AAS-Sham	0.4	0.8	Not captured	0.8
11	AAS-Sham	0.5	1	Not captured	0.8
12	AAS-Sham	0.4	1.1	Not captured	0.8
13	AAS-Sham	0.43	1.2	0.06	0.53
14	AAS-Sham	0.42	1.03	0.09	0.58
15	AAS-Sham	0.42	1.12	0.05	0.89
16	AAS-Sham	0.44	1.36	0.09	1.17
17	AAS-Sham	0.35	1.05	0.09	0.2
18	AAS-Sham	0.48	1.12	0.07	0.64
19	VH-rTBI	0.5	0.8	Not captured	0.5
20	VH-rTBI	0.4	1.1	Not captured	0.6
21	VH-rTBI	0.5	1.1	Not captured	0.6
22	VH-rTBI	0.4	0.9	Not captured	0.6
23	VH-rTBI	0.43	0.96	0.1	0.52
24	VH-rTBI	0.42	1.06	0.11	0.56
25	VH-rTBI	0.39	0.97	0.12	0.48
26	VH-rTBI	0.47	1.01	0.1	0.49
27	VH-rTBI	0.43	0.84	0.1	0.36
28	VH-rTBI	0.44	1.33	0.11	0.67
29	VH-rTBI	0.41	1.08	0.1	0.62
30	VH-rTBI	0.47	0.95	0.12	0.42
31	VH-rTBI	0.4	0.98	0.11	0.55
32	VH-rTBI	0.47	1.01	0.1	0.49
33	AAS-rTBI	0.4	0.9	Not captured	0.6
34	AAS-rTBI	0.5	1.1	Not captured	0.8
35	AAS-rTBI	0.5	0.8	N/A	0.6
36	AAS-rTBI	0.41	1.03	0.08	0.62
37	AAS-rTBI	0.44	1.18	0.06	0.75
38	AAS-rTBI	0.43	0.95	0.05	0.83
39	AAS-rTBI	0.41	1.25	0.07	1.09
40	AAS-rTBI	0.41	0.9	0.05	0.84
41	AAS-rTBI	0.45	0.95	0.08	0.76
42	AAS-rTBI	0.44	0.92	0.1	0.57
43	AAS-rTBI	0.44	1.33	0.08	0.81
44	AAS-rTBI	0.47	1.1	0.11	0.85
45	AAS-rTBI	0.46	1.34	0.08	0.71
46	AAS-rTBI	0.44	1.134	0.09	0.56
47	AAS-rTBI	0.45	0.95	0.08	0.76

## Sheet: LRR
Loss of Righting Reflex (LRR) Data (Fig 2)
Treatment Code:
Vehicle + Sham: VH-Sham
Anabolic Androgenic Steroid + Sham: AAS-Sham
Vehicle + repeated TBI: VH-rTBI
Anabolic Androgenic Steroid + repeated TBI: AAS-rTBI
Animal #	Treatment	LRR Duration (s)
		TBI 1	TBI 2
1	VH-Sham	50	78
2	VH-Sham	52	121
3	VH-Sham	21	91
4	VH-Sham	45	23
5	VH-Sham	28	120
6	VH-Sham	67	26
7	VH-Sham	30	76
8	VH-Sham	17	98
9	VH-Sham	37	69
10	AAS-Sham	117	73
11	AAS-Sham	31	67
12	AAS-Sham	41	50
13	AAS-Sham	43	132
14	AAS-Sham	70	78
15	AAS-Sham	45	16
16	AAS-Sham	29	46
17	AAS-Sham	22	88
18	AAS-Sham	32	128
19	VH-rTBI	129	266
20	VH-rTBI	418	258
21	VH-rTBI	325	268
22	VH-rTBI	383	195
23	VH-rTBI	267	490
24	VH-rTBI	243	300
25	VH-rTBI	205	405
26	VH-rTBI	1010	604
27	VH-rTBI	336	246
28	VH-rTBI	76	261
29	VH-rTBI	237	248
30	VH-rTBI	174	270
31	VH-rTBI	538	235
32	VH-rTBI	538	235
33	AAS-rTBI	313	372
34	AAS-rTBI	441	330
35	AAS-rTBI	262	315
36	AAS-rTBI	303	370
37	AAS-rTBI	77	83
38	AAS-rTBI	235	623
39	AAS-rTBI	92	38
40	AAS-rTBI	138	87
41	AAS-rTBI	1147	372
42	AAS-rTBI	477	354
43	AAS-rTBI	406	514
44	AAS-rTBI	350	297
45	AAS-rTBI	273	100
46	AAS-rTBI	218	202
47	AAS-rTBI	1147	372

## Sheet: NSS
Neurological Severity Score (NSS) Data (Fig 2)
Treatment Code:
Vehicle + Sham: VH-Sham
Anabolic Androgenic Steroid + Sham: AAS-Sham
Vehicle + repeated TBI: VH-rTBI
Anabolic Androgenic Steroid + repeated TBI: AAS-rTBI
Animal #	Treatment	Post-rTBI Composite NSS
		1 h	1 d	2 d	7 d
1	VH-Sham	1	0	0	1
2	VH-Sham	2	2	1	1
3	VH-Sham	1	0	1	0
4	VH-Sham	2	1	2	2
5	VH-Sham	1	1	0	1
6	VH-Sham	2	0	1	0
7	VH-Sham	1	0	1	1
8	VH-Sham	2	1	1	1
9	VH-Sham	1	1	1	2
10	AAS-Sham	1	1	1	0
11	AAS-Sham	1	1	2	0
12	AAS-Sham	2	1	2	0
13	AAS-Sham	1	1	1	1
14	AAS-Sham	1	1	0	0
15	AAS-Sham	1	0	1	0
16	AAS-Sham	2	1	3	2
17	AAS-Sham	1	1	1	1
18	AAS-Sham	1	1	1	1
19	VH-rTBI	4	3	3	3
20	VH-rTBI	1	1	2	1
21	VH-rTBI	3	2	0	2
22	VH-rTBI	2	2	2	2
23	VH-rTBI	5	3	2	2
24	VH-rTBI	1	1	2	1
25	VH-rTBI	0	0	2	1
26	VH-rTBI	3	2	2	2
27	VH-rTBI	4	2	2	1
28	VH-rTBI	1	1	2	2
29	VH-rTBI	2	3	1	2
30	VH-rTBI	4	2	2	2
31	VH-rTBI	2	2	2	2
32	VH-rTBI	3	2	2	2
33	AAS-rTBI	2	2	0	0
34	AAS-rTBI	4	4	3	1
35	AAS-rTBI	2	1	2	1
36	AAS-rTBI	7	4	3	2
37	AAS-rTBI	1	2	1	1
38	AAS-rTBI	10	4	4	3
39	AAS-rTBI	2	2	2	1
40	AAS-rTBI	1	1	1	2
41	AAS-rTBI	6	6	5	4
42	AAS-rTBI	2	2	2	2
43	AAS-rTBI	6	2	2	2
44	AAS-rTBI	3	2	1	2
45	AAS-rTBI	1	1	1	2
46	AAS-rTBI	2	2	3	1
47	AAS-rTBI	6	6	5	4

## Sheet: Rotarod
Neurological Severity Score (NSS) Data (Fig 2)
Treatment Code:
Vehicle + Sham: VH-Sham
Anabolic Androgenic Steroid + Sham: AAS-Sham
Vehicle + repeated TBI: VH-rTBI
Anabolic Androgenic Steroid + repeated TBI: AAS-rTBI
Animal #	Treatment	Rotarod Fall Latency (s)
		Pre-TBI (Baseline)	Post-rTBI Day
			1	2	6
1	VH-Sham	204	204.5	210	209
2	VH-Sham	192.5	210	205.5	209
3	VH-Sham	209.5	210	210	210
4	VH-Sham	192	196	210	207.5
5	VH-Sham	210	203.5	208	210
6	VH-Sham	198.5	183.5	203	182.5
7	VH-Sham	210	210	192	199.5
8	VH-Sham	201	173	181.5	210
9	VH-Sham	210	210	197	210
10	AAS-Sham	208.5	210	210	210
11	AAS-Sham	210	210	210	210
12	AAS-Sham	210	207.5	180	210
13	AAS-Sham	210	210	210	210
14	AAS-Sham	210	210	210	210
15	AAS-Sham	210	210	210	190
16	AAS-Sham	210	210	210	196.5
17	AAS-Sham	210	203.5	206.5	210
18	AAS-Sham	210	210	210	210
19	VH-rTBI	210	120	114.5	161.5
20	VH-rTBI	210	153.5	161	210
21	VH-rTBI	171	174.5	173.5	210
22	VH-rTBI	196.5	132	184	206
23	VH-rTBI	210	195	200	181.5
24	VH-rTBI	210	196.5	189	208
25	VH-rTBI	198.5	158	192	156.5
26	VH-rTBI	166.5	157.5	148.5	210
27	VH-rTBI	210	150.5	157	210
28	VH-rTBI	210	210	210	210
29	VH-rTBI	210	210	210	210
30	VH-rTBI	210	189.5	128.5	122
31	VH-rTBI	208	143	168	177
32	VH-rTBI	166.5	157.5	148.5	210
33	AAS-rTBI	155.5	186.5	167.5	190
34	AAS-rTBI	202.5	97	108.5	182
35	AAS-rTBI	189.5	169	168.5	196.5
36	AAS-rTBI	210	123	155.5	178
37	AAS-rTBI	210	210	210	210
38	AAS-rTBI	210	64.5	67.5	106.5
39	AAS-rTBI	210	210	210	208.5
40	AAS-rTBI	198	210	210	116
41	AAS-rTBI	209	74.5	74.5	110
42	AAS-rTBI	191	154.5	158.5	168
43	AAS-rTBI	210	159.5	176.5	184.5
44	AAS-rTBI	210	125	180.5	183.5
45	AAS-rTBI	210	156.5	210	208.5
46	AAS-rTBI	208.5	175.5	210	210
47	AAS-rTBI	209	74.5	74.5	110

## Sheet: Open Field
Open Field Data (Fig 2)
Treatment Code:
Vehicle + Sham: VH-Sham
Anabolic Androgenic Steroid + Sham: AAS-Sham
Vehicle + repeated TBI: VH-rTBI
Anabolic Androgenic Steroid + repeated TBI: AAS-rTBI
Animal #	Treatment	Post-rTBI Day 1						Post-rTBI Day 6
		Distance Traveled (m)	Time Immobile (s)	Time Spent (s)		Thigmotaxis Index		Distance Traveled (m)	Time Immobile (s)	Time Spent (s)		Thigmotaxis Index
				Central Zone	Peripheral Zone					Central Zone	Peripheral Zone
1	VH-Sham	24.98	211.5	221.6	378.4	0.261333		39.055	151.4	276.5	323.5	0.0783333
2	VH-Sham	26.886	169.4	141.3	458.7	0.529		22.175	234.4	239.7	360.3	0.201
3	VH-Sham	35.779	97.7	182.9	417.1	0.390333		25.224	178.7	291.2	308.8	0.0293333
4	VH-Sham	30.028	160.3	189.3	410.7	0.369		25.188	165.9	309.2	290.8	-0.0306667
5	VH-Sham	28.004	133.9	143.2	456.8	0.522667		15.822	315.5	226.5	373.5	0.245
6	VH-Sham	29.653	156.3	293.6	306.4	0.0213333		30.894	131.3	261.4	338.6	0.128667
7	VH-Sham	26.501	157	214.7	385.3	0.284333		15.563	277.8	246.9	353.1	0.177
8	VH-Sham	33.882	155.2	190.6	409.4	0.364667		16.342	327	196	404	0.346667
9	VH-Sham	24.392	178.8	204.7	395.3	0.317667		11	366.3	300.4	299.6	-0.0013333
10	AAS-Sham	25.851	128.4	188.7	411.3	0.371		25.414	126.6	233.3	366.7	0.222333
11	AAS-Sham	39.259	61.1	164.1	435.9	0.453		35.866	63.3	180.9	419.1	0.397
12	AAS-Sham	31.16	99.3	170.3	429.7	0.432333		28.695	118.2	225.6	374.4	0.248
13	AAS-Sham	35.572	87.3	197.9	402.1	0.340333		23.768	194.5	204.3	395.7	0.319
14	AAS-Sham	40.473	35.8	209.9	390.1	0.300333		39.495	29.2	252.9	347.1	0.157
15	AAS-Sham	31.053	135.6	169	431	0.436667		22.474	164.9	264.9	335.1	0.117
16	AAS-Sham	16.769	317.5	279	321	0.07		16.208	308.6	270.7	329.3	0.0976667
17	AAS-Sham	25.712	164	156.6	443.4	0.478		16.972	226.3	209.3	390.7	0.302333
18	AAS-Sham	33.154	115	175.8	424.2	0.414		20.7	106.9	286.4	313.6	0.0453333
19	VH-rTBI	14.529	336.5	201.4	398.6	0.328667		19.938	266.5	204.3	395.7	0.319
20	VH-rTBI	33.444	118.5	164.1	435.9	0.453		24.584	175	234.8	365.2	0.217333
21	VH-rTBI	26.176	148.9	127.6	472.4	0.574667		33.422	95	169.7	430.3	0.434333
22	VH-rTBI	21.921	230	218.3	381.7	0.272333		20.272	259.6	245.3	354.7	0.182333
23	VH-rTBI	15.938	291.4	208.6	391.4	0.304667		21.837	174.8	275.1	324.9	0.083
24	VH-rTBI	27.558	144.5	204	396	0.32		25.357	242.6	271.4	328.6	0.0953333
25	VH-rTBI	30.532	124.6	188.9	411.1	0.370333		32.518	112.3	207.5	392.5	0.308333
26	VH-rTBI	27.864	135.2	80.5	519.5	0.731667		28.285	198.4	122.9	477.1	0.590333
27	VH-rTBI	25.371	200.1	197	403	0.343333		23.387	134.7	270.4	329.6	0.0986667
28	VH-rTBI	43.999	101.6	164.5	435.5	0.451667		41.642	137.9	123.1	476.9	0.589667
29	VH-rTBI	28.754	173.2	233.4	366.6	0.222		29.71	217.5	171.4	428.6	0.428667
30	VH-rTBI	40.786	81.2	176.7	423.3	0.411		43.501	143.5	124.4	475.6	0.585333
31	VH-rTBI	26.287	143.3	111	488.9	0.629938		21.548	251.8	171.3	428.7	0.429
32	VH-rTBI	27.864	135.2	80.5	519.5	0.731667		28.285	198.4	122.9	477.1	0.590333
33	AAS-rTBI	29.958	150.5	144.3	455.7	0.519		27.801	164.5	289.8	310.2	0.034
34	AAS-rTBI	10.668	374.4	178	422	0.406667		25.977	199.9	247.5	352.5	0.175
35	AAS-rTBI	28.837	173.7	172.9	427.1	0.423667		27.669	153.3	152.7	447.3	0.491
36	AAS-rTBI	22.811	219.4	133.9	466.1	0.553667		25.076	200.8	148.5	451.5	0.505
37	AAS-rTBI	30.337	115.2	188.2	411.8	0.372667		22.775	242	207.2	392.8	0.309333
38	AAS-rTBI	15.178	301	111	489	0.63		23.964	225.7	122.1	477.9	0.593
39	AAS-rTBI	53.392	17.2	231.6	368.4	0.228		36.047	97.9	337	263	-0.123333
40	AAS-rTBI	30.774	122.3	183.3	416.7	0.389		26.477	165.4	255.7	344.3	0.147667
41	AAS-rTBI	25.014	223.4	193.5	406.5	0.355		29.983	205.5	172.5	427.5	0.425
42	AAS-rTBI	1900-01-23 05:57:07	196.6	200.9	399.1	0.330333		22.841	178.8	154.1	445.9	0.486333
43	AAS-rTBI	37.783	107.7	98.4	501.6	0.672		33.797	192.9	192	407.9	0.359893
44	AAS-rTBI	29.976	146.4	146.5	453.5	0.511667		38.364	177.5	135.8	464.2	0.547333
45	AAS-rTBI	35.023	133.2	254.9	345	0.150192		49	77.7	138	462	0.54
46	AAS-rTBI	40.947	61.7	148.6	451.4	0.504667		22.249	267.8	134.1	291.8	0.553
47	AAS-rTBI	25.014	223.4	193.5	406.5	0.355		29.983	205.5	172.5	427.5	0.425

## Sheet: Resident-Intruder Test
Resident-Intruder Test Latency Data (Fig 2)
Treatment Code:
Vehicle + Sham: VH-Sham
Anabolic Androgenic Steroid + Sham: AAS-Sham
Vehicle + repeated TBI: VH-rTBI
Anabolic Androgenic Steroid + repeated TBI: AAS-rTBI
Animal #	Treatment	Fight Latency (s)
		Pre-rTBI 1	Pre-rTBI 2	Post-rTBI
1	VH-Sham	600	600	600
2	VH-Sham	600	600	584
3	VH-Sham	600	600	600
4	VH-Sham	600	600	600
5	VH-Sham	600	600	200
6	VH-Sham	600	600	600
7	VH-Sham	600	600	600
8	VH-Sham	600	385	600
8	VH-Sham	600	390	220
10	AAS-Sham	600	600	600
11	AAS-Sham	600	306	159
12	AAS-Sham	600	600	600
13	AAS-Sham	600	600	600
14	AAS-Sham	600	600	600
15	AAS-Sham	374	315	153
16	AAS-Sham	600	600	593
17	AAS-Sham	134	60	184
18	AAS-Sham	68	67	376
19	VH-rTBI	600	600	600
20	VH-rTBI	435	600	363
21	VH-rTBI	600	600	600
22	VH-rTBI	600	600	600
23	VH-rTBI	600	600	600
24	VH-rTBI	600	247	445
25	VH-rTBI	600	600	600
26	VH-rTBI	600	600	600
27	VH-rTBI	332	600	600
28	VH-rTBI	600	600	600
29	VH-rTBI	351	259	214
30	VH-rTBI	600	73	600
	VH-rTBI	600	247	445
	VH-rTBI	600	600	600
31	AAS-rTBI	600	600	600
32	AAS-rTBI	600	562	600
33	AAS-rTBI	600	600	600
34	AAS-rTBI	600	502	600
35	AAS-rTBI	158	133	45
36	AAS-rTBI	96	210	445
37	AAS-rTBI	238	166	470
38	AAS-rTBI	47	51	315
39	AAS-rTBI	600	600	600
40	AAS-rTBI	600	600	600
41	AAS-rTBI	166	152	280
42	AAS-rTBI	458	214	249
43	AAS-rTBI	159	94	380
	AAS-rTBI	87	127	340
	AAS-rTBI	600	600	600

## Sheet: Tau
Semiquantitative Analysis of Tau by Simple Western (Fig 3)
Treatment Code:
Vehicle + Sham: VH-Sham
Anabolic Androgenic Steroid + Sham: AAS-Sham
Vehicle + repeated TBI: VH-rTBI
Anabolic Androgenic Steroid + repeated TBI: AAS-rTBI
Animal #	Treatment	Fold Change Over Sham
		CP13	RZ3	DA9
19	VH-rTBI	1.32021	1.01585	0.89353
20	VH-rTBI	1.08817	1.33121	1.24308
23	VH-rTBI	0.547191	1.02059	1.02265
25	VH-rTBI	1.3516	1.63371	1.1633
33	AAS-rTBI	1.60526	0.842806	1.05241
34	AAS-rTBI	0.739978	1.272	0.831314
37	AAS-rTBI	0.938848	0.960016	0.84445
38	AAS-rTBI	0.852393	1.15063	0.64383

## Sheet: 5HT1B Receptor
5-HT1B Receptor Expression Quantification Data (Fig 4)
Treatment Code:
Vehicle + Sham: VH-Sham
Anabolic Androgenic Steroid + Sham: AAS-Sham
Vehicle + repeated TBI: VH-rTBI
Anabolic Androgenic Steroid + repeated TBI: AAS-rTBI
ROI: Region of Interest
Animal #	Treatment	Mean Intensity of Positive Signal in Substantia Nigra
3	VH-Sham	118.268
4	VH-Sham	119.109
7	VH-Sham	117.194
8	VH-Sham	119.415
10	AAS-Sham	92.93
12	AAS-Sham	90.966
13	AAS-Sham	117.292
16	AAS-Sham	106.424
19	VH-rTBI	114.775
21	VH-rTBI	120.455
22	VH-rTBI	109.922
24	VH-rTBI	115.165
25	VH-rTBI	110.11
31	VH-rTBI	105.036
33	AAS-rTBI	94.196
35	AAS-rTBI	103.537
36	AAS-rTBI	113.551
39	AAS-rTBI	94.542
41	AAS-rTBI	100.711
46	AAS-rTBI	100.072

## Sheet: Silver Stain
Silver Stain Quantification Data (Fig 5 and 6)
Treatment Code:
Vehicle + Sham: VH-Sham
Anabolic Androgenic Steroid + Sham: AAS-Sham
Vehicle + repeated TBI: VH-rTBI
Anabolic Androgenic Steroid + repeated TBI: AAS-rTBI
ROI: Region of Interest
Animal #	Treatment	Corpus Callosum			External Capsule			Septal Fimbrial Area			Optic Tract
		Total Stained Area	ROI Area	% ROI Area	Total Stained Area	ROI Area	% ROI Area	Total Stained Area	ROI Area	% ROI Area	Total Stained Area	ROI Area	% ROI Area
1	VH-Sham	35963	1133728	3.1721	91115	750767	12.1363	11947	1382610	0.86409	119952	848725	14.1332
3	VH-Sham	135879	1018478	13.3414	96617	991508	9.74445	53948	1379898	3.90956	137097	674873	20.3145
4	VH-Sham	73970	1032308	7.1655	85425	625090	13.666	104728	1382952	7.57279	94602	873679	10.828
6	VH-Sham	86337	1109890	7.77888	66962	483037	13.8627	99178	1373632	7.22013	115800	1030136	11.2412
7	VH-Sham	74245	974377	7.61974	56726	433825	13.0758	119687	1380408	8.67041	99558	800749	12.4331
8	VH-Sham	93302	951962	9.80102	53165	415935	12.782	164156	1380235	11.8933	105168	835614	12.5857
10	AAS-Sham	117077	996355	11.7505	130224	891192	14.6123	10944	1379041	0.793595	182449	1062042	17.1791
12	AAS-Sham	133425	1169910	11.4047	69937	573711	12.1903	59386	1380577	4.30153	81031	600954	13.4837
13	AAS-Sham	82948	869386	9.54099	41149	466288	8.8248	146646	1375664	10.66	185995	886651	20.9773
15	AAS-Sham	108229	1381428	7.83457	166788	786017	21.2194	193772	1381936	14.0218	134507	689845	19.4981
16	AAS-Sham	10226	674892	1.51521	54848	505384	10.8527	57580	1378372	4.17739	63903	1064253	6.00449
19	VH-rTBI	476916	1285332	37.1045	232773	1165002	19.9805	190610	1380406	13.8083	399915	935772	42.7364
21	VH-rTBI	150732	747972	20.1521	115279	543680	21.2035	159877	1379900	11.5861	258661	827008	31.2767
22	VH-rTBI	162933	982402	16.5852	109141	552297	19.7613	185268	1379052	13.4344	222668	706375	31.5226
24	VH-rTBI	208254	1065625	19.5429	170310	608335	27.9961	185142	1380748	13.4088	136549	520147	26.252
31	VH-rTBI	193882	1342839	14.4382	201962	908331	22.2344	363468	1372280	26.4864	299176	885630	33.7812
31	AAS-rTBI	313376	1033428	30.3239	270159	720765	37.4823	331874	1374651	24.1424	512287	1084891	47.2201
33	AAS-rTBI	232396	796366	29.1821	168738	546237	30.891	409026	1377683	29.6894	271746	704491	38.5734
34	AAS-rTBI	302562	865605	34.9538	149686	421887	35.4801	272099	1382442	19.6825	255743	653078	39.1596
36	AAS-rTBI	394206	1161331	33.9443	267702	718138	37.2772	239053	1376006	17.373	581166	1183705	49.0972
39	AAS-rTBI	342628	1087109	31.5174	128201	516429	24.8245	344877	1380066	24.9899	445301	1019199	43.6913
46	AAS-rTBI	253542	711939	35.6129	191759	487042	39.3722	561099	1376336	40.7676	726424	945374	76.8399

[truncated: 2 more sheets: Iba1 Fractal, Iba1 Cell Count]
